# Supplementary material for: Two new species of Otoba (Myristicaceae) from Colombia
Source: PhytoKeys. 2021 May 31;178:147–70. doi: 10.3897/phytokeys.178.64564 (PMC8184734; doi:10.3897/phytokeys.178.64564)
Supplement: XML Treatment for Otoba scottmorii [file phytokeys.178.64564-treatment1.xml]

<!DOCTYPE tp:taxon-treatment
  PUBLIC "-//TaxonX//DTD Taxonomic Treatment Publishing DTD v0 20100105//EN" "tax-treatment-NSO.dtd">
<tp:taxon-treatment xmlns:tp="http://www.plazi.org/taxpub"><tp:treatment-meta><kwd-group><label>Taxon classification</label><kwd><named-content xmlns:xlink="http://www.w3.org/1999/xlink" content-type="kingdom">Plantae</named-content></kwd><kwd><named-content xmlns:xlink="http://www.w3.org/1999/xlink" content-type="order">Magnoliales</named-content></kwd><kwd><named-content xmlns:xlink="http://www.w3.org/1999/xlink" content-type="family">Myristicaceae</named-content></kwd></kwd-group><mixed-citation publication-type="journal"><person-group><name><surname>Santamaría-Aguilar</surname><given-names>Daniel</given-names></name><name><surname>Lagomarsino</surname><given-names>Laura P.</given-names></name></person-group><article-title>Two new species of <italic><tp:taxon-name><tp:taxon-name-part taxon-name-part-type="genus" reg="Otoba">Otoba</tp:taxon-name-part></tp:taxon-name></italic> (<tp:taxon-name><tp:taxon-name-part taxon-name-part-type="family">Myristicaceae</tp:taxon-name-part></tp:taxon-name>) from Colombia</article-title><source>PhytoKeys</source><day>31</day><month>5</month><year>2021</year><volume>178</volume><fpage>147</fpage><lpage>170</lpage><pub-id pub-id-type="doi">10.3897/phytokeys.178.64564</pub-id></mixed-citation></tp:treatment-meta><tp:nomenclature><tp:taxon-name><object-id xmlns:xlink="http://www.w3.org/1999/xlink" content-type="arpha" xlink:type="simple">B510B805-C140-5B10-81A1-B04ACA258316</object-id>
            <tp:taxon-name-part taxon-name-part-type="genus" reg="Otoba">Otoba</tp:taxon-name-part>
            <tp:taxon-name-part taxon-name-part-type="species" reg="scottmorii">scottmorii</tp:taxon-name-part>
            <object-id xmlns:xlink="http://www.w3.org/1999/xlink" content-type="ipni" xlink:type="simple">urn:lsid:ipni.org:names:77217289-1</object-id>
          </tp:taxon-name><tp:taxon-authority>D. Santam.</tp:taxon-authority><tp:taxon-status xmlns:xlink="http://www.w3.org/1999/xlink" xlink:type="simple">sp. nov.</tp:taxon-status><xref ref-type="fig" rid="F3">Figs 3</xref><xref ref-type="fig" rid="F5">, 5B</xref><xref ref-type="fig" rid="F6">, 6C</xref></tp:nomenclature><tp:treatment-sec sec-type="type" id="SECID0EEFAG"><title>Type.</title><p>Colombia. Antioquia: [Municipio] Mpio. Segovia, 24.5 km N of Remedios (17 km N of La Cruzada) on road to Zaragoza, hills side forest above río Poconé, <named-content xmlns:xlink="http://www.w3.org/1999/xlink" content-type="dwc:verbatimCoordinates" xlink:type="simple"><named-content content-type="geo-json" specific-use="{&#34;type&#34;:&#34;Point&#34;,&#34;coordinates&#34;:[-74.800000,7.200000]}" id="NCID0ENFAG" xlink:type="simple">07°12'N, 074°48'W</named-content></named-content>, [not elev.], 20 Jul. 1987 (♂ fl), W.W. Thomas &amp; C.J. Castaño 5501 (holotype: NY! [04206141]; isotypes: INPA-159329 [digital image!], UPCB-35245 [n.v.]).</p></tp:treatment-sec><tp:treatment-sec sec-type="diagnosis" id="SECID0ESFAG"><title>Diagnosis.</title><p><italic><tp:taxon-name><tp:taxon-name-part taxon-name-part-type="genus" reg="Otoba">Otoba</tp:taxon-name-part> <tp:taxon-name-part taxon-name-part-type="species" reg="scottmorii">scottmorii</tp:taxon-name-part></tp:taxon-name></italic> is similar to <italic><tp:taxon-name><tp:taxon-name-part taxon-name-part-type="genus" reg="Otoba">O.</tp:taxon-name-part> <tp:taxon-name-part taxon-name-part-type="species" reg="cyclobasis">cyclobasis</tp:taxon-name-part></tp:taxon-name></italic> from Ecuador. However, it differs in having smaller leaves (5.5–8.5 [–11.2] vs. 9–14 [–18] cm long) with an attenuate to acuminate apex (vs. cuspidate), inconspicuous marginal and secondary veins (vs. conspicuous), fewer lateral veins (4–7 vs. 14–17), straight axes of staminate inflorescences (vs. zig zag), a longer filament column ([1.3–] 1.5–1.6 vs. 1 mm long), larger fruits (1.8–2.1 vs. 1.5–2.5 mm long) with thinner pericarp (0.68–0.89 vs. 1–2 mm thick), and seeds that are gibbose at the apex (vs. near-basal and lateral gibba).</p></tp:treatment-sec><tp:treatment-sec sec-type="description" id="SECID0EOGAG"><title>Description.</title><p><bold><italic>Tree</italic></bold> (2–) 15–20 m tall × 45 cm diam., external and internal bark not described. <bold><italic>Exudate</italic></bold> once described as red in the bark, transparent and without specifying from where, or without exudate. <bold><italic>Twigs</italic></bold> 0.88–0.1 cm thick, terete to slightly flattened laterally, the external bark brown to grayish, with malpighiaceous trichomes that are 0.2–0.3 mm long, brown to ferruginous or sometimes glabrescent. <bold><italic>Young foliar bud</italic></bold> 0.6–1.2 cm long, densely pubescent. <bold><italic>Leaves</italic></bold>: petiole 0.5–1.1 × 0.055–0.1 cm, canaliculate, not winged; lamina 5.5–8.5 (–11.2) × 1.7–2.5 (–3.7) cm, elliptic; adaxial side glabrous, drying blackish, sometimes brown in young leaves, the surface muricate; abaxial side drying brown to whitish grayish, the surface wrinkled to muricate, sparsely pubescent to glabrescent, with malpighiaceous trichomes that are 0.2–0.4 mm long, sessile, and ferruginous, and squamate trichomes that are ca. 0.08 mm diam. with the central portion dark and sides lighter (sometimes these sides appearing absent), with whitish crystals; vernation line absent; midvein flat to very slightly ribbed on adaxial side, the same color as the surface, abaxially 0.2–0.4 mm wide, slightly raised, darker than the surface; secondary veins brochidodromous, the loops 0.1–0.3 cm from the margin (sometimes the loops not visible), lateral veins 4–7 per side, 3–5 veins per 3 cm, on adaxial side flat and visible, on abaxial side flat and not very conspicuous, arcuate distally, the marginal vein not visible on adaxial side, slightly visible on abaxial side; tertiary veins indistinct; base attenuate, not revolute; margin entire, not revolute; apex attenuate to acuminate, the acumen 0.6–1 (–2) cm long. <bold><italic>Staminate inflorescence</italic></bold>: axillary (only very young twigs) or supraaxillary, with 1–2 (–3) main axes, spiciform, these axes 1.5–4.3 cm × 0.41–0.1 mm, pubescent, the trichomes ferruginous to coppery, each axis compound with 2–3 (–6) fascicles of flowers, each fascicle with 1–5 (–8) flowers, alternate; bracts not seen; pedicel 3–5 mm long, pubescent; bracteoles absent. <bold><italic>Staminate flowers</italic></bold>: flower bud 1–2.5 × 0.6–0.1 mm, elliptic to lanceolate; perianth 2–2.5 mm long, yellow or orange (in fresh material), sub-membranaceous, connate by 0.5–0.7 (–1) mm; lobes 3 (4), 1.5–1.8 × 0.8–1.1 mm, without resinous punctuations or lines, pubescent outside, the trichomes ferruginous to coppery, inside glabrous, the apex acute to obtuse, without inflexed-apiculo, the edges flat or slightly turned inwards distally, without a swollen lobed ring; filament column (1.3–) 1.5–1.6 mm long, bowling pin-shaped, fleshy, connate, glabrous; anthers 3, 0.2–0.4 mm long, free, lanceolate to oblong, apex slightly incurved. <bold><italic>Pistillate inflorescence</italic></bold> and <bold><italic>flowers</italic></bold>: not seen. <bold><italic>Infructescence</italic></bold> 2–4 cm long, with a solitary fruit; pedicel 1.2–1.6 cm long. <bold><italic>Fruits</italic></bold> 1.8–2.1 × 1.5–1.7 cm, green when fresh, globose, surface glabrous, colliculate-rugose, sometimes with whitish lenticels (J. Brand 682), the line of dehiscence smooth, the base obtuse, apex apiculate, the acumen 0.1–0.3 cm long; pericarp 0.68–0.89 mm thick; seed ca. 1.6 × 1.5 cm, similar in shape to the fruit, brownish (in dry material), gibbose at the apex (ca. 0.3 mm wide), the testa ca. 0.4 mm thick; aril described once as red (E. Renteria 4680), brownish to yellowish translucent in dry material, dry and membranous in texture.</p><fig id="F3" position="float" orientation="portrait"><object-id xmlns:xlink="http://www.w3.org/1999/xlink" content-type="doi" xlink:type="simple">10.3897/phytokeys.178.64564.figure3</object-id><object-id xmlns:xlink="http://www.w3.org/1999/xlink" content-type="arpha" xlink:type="simple">5FEDA4EE-E050-57E5-91DD-7D18D4478692</object-id><label>Figure 3.</label><caption><p><italic><tp:taxon-name><tp:taxon-name-part taxon-name-part-type="genus" reg="Otoba">Otoba</tp:taxon-name-part> <tp:taxon-name-part taxon-name-part-type="species" reg="scottmorii">scottmorii</tp:taxon-name-part></tp:taxon-name></italic><bold>A</bold> staminate flowering branch, with detail of leaf surface (detail below left) <bold>B</bold> leaf base, petiole and basal portion of inflorescence <bold>C</bold> detail of staminate inflorescence <bold>D</bold> flower bud <bold>E</bold> staminate flowers, entire (above right) and with one perianth lobe removed, showing the androecium (below center) and perianth lobe (above left) <bold>F</bold> androecium <bold>G</bold> stem with infructescence, including an immature, opening fruit <bold>H</bold> view of dehisced fruit (left, below G) showing the seed and aril (right) <italic><tp:taxon-name><tp:taxon-name-part taxon-name-part-type="genus" reg="Otoba">Otoba</tp:taxon-name-part> <tp:taxon-name-part taxon-name-part-type="species" reg="cyclobasis">cyclobasis</tp:taxon-name-part></tp:taxon-name></italic><bold>I</bold> staminate flowering branch showing leaves with brochidodromous venation, including detail of marginal vein <bold>J</bold> staminate flower with one perianth lobe removed, showing the androecium and perianth lobe (above left) <bold>K</bold> androecium. Illustration by Bobbi Angell, W.W. Thomas &amp; C.J. Castaño 5501 (NY) (<bold>A–F</bold>), J. Brand &amp; M. Narváez 682 (MO) (<bold>G, H</bold>), E. Narvaéz et al. 1072 (MO-2468293) (<bold>I–K</bold>).</p></caption><graphic xmlns:xlink="http://www.w3.org/1999/xlink" xlink:href="phytokeys-178-147-g003.jpg" position="float" orientation="portrait" xlink:type="simple" id="oo_550342.jpg"><uri content-type="original_file" xlink:type="simple">https://binary.pensoft.net/fig/550342</uri></graphic></fig></tp:treatment-sec><tp:treatment-sec sec-type="description" id="SECID0EWJAG"><title>Distinctive characters.</title><p><italic><tp:taxon-name><tp:taxon-name-part taxon-name-part-type="genus" reg="Otoba">Otoba</tp:taxon-name-part> <tp:taxon-name-part taxon-name-part-type="species" reg="scottmorii">scottmorii</tp:taxon-name-part></tp:taxon-name></italic> is recognized by a combination of leaf, inflorescence, and fruit traits. Its small leaf blades have long apices and thin petioles, and lack vernation lines on the abaxial surface. The staminate inflorescences are delicate with flowers on relatively thin, long pedicels; these flowers have sub-membranaceous perianth and lack a swollen-lobed ring, a bowling pin-shaped filament column, and anthers that are lanceolate to oblong. Finally, fruits are small with thin pericarp and membranous aril.</p></tp:treatment-sec><tp:treatment-sec sec-type="etymology" id="SECID0EHKAG"><title>Etymology.</title><p>Is a pleasure to name this species after Dr. Scott A. Mori (1941–2020), a wonderful person and skilled botanist; a dedicated explorer of Central and South America humid forests (where this species occurs), especially in the Guianas and the Amazon basin; and an authority on Neotropical <tp:taxon-name><tp:taxon-name-part taxon-name-part-type="family">Lecythidaceae</tp:taxon-name-part></tp:taxon-name>. His taxonomic and ecological publications gave great inspiration to the first author, as did Dr. Mori’s personal support. For an account of Dr. Mori’s legacy, see <xref ref-type="bibr" rid="B6">Boom (2020)</xref>, <xref ref-type="bibr" rid="B13">Forget (2020)</xref>, and <xref ref-type="bibr" rid="B34">Prance et al. (2021)</xref>.</p></tp:treatment-sec><tp:treatment-sec sec-type="Common name" id="SECID0E5KAG"><title>Common name.</title><p>Cuángare otobo (<xref ref-type="bibr" rid="B9">Cogollo et al. 2007</xref>).</p></tp:treatment-sec><tp:treatment-sec sec-type="distribution" id="SECID0EILAG"><title>Distribution.</title><p><italic><tp:taxon-name><tp:taxon-name-part taxon-name-part-type="genus" reg="Otoba">Otoba</tp:taxon-name-part> <tp:taxon-name-part taxon-name-part-type="species" reg="scottmorii">scottmorii</tp:taxon-name-part></tp:taxon-name></italic> is known only from the humid forests in the Department of Antioquia in northwestern Colombia in the Municipios of Mutatá, Segovia, Tarazá, Turbo, and Valdivia (Fig. <xref ref-type="fig" rid="F4">4</xref>). Three collections were collected under 100 m elevation (20–80 m), and three others above 400 m elevation (410–730 m).</p><fig id="F4" position="float" orientation="portrait"><object-id xmlns:xlink="http://www.w3.org/1999/xlink" content-type="doi" xlink:type="simple">10.3897/phytokeys.178.64564.figure4</object-id><object-id xmlns:xlink="http://www.w3.org/1999/xlink" content-type="arpha" xlink:type="simple">9D0CDB34-8607-51C0-8C53-17EF36979B65</object-id><label>Figure 4.</label><caption><p>Geographic distribution of <italic><tp:taxon-name><tp:taxon-name-part taxon-name-part-type="genus" reg="Otoba">Otoba</tp:taxon-name-part> <tp:taxon-name-part taxon-name-part-type="species" reg="scottmorii">scottmorii</tp:taxon-name-part></tp:taxon-name></italic> (black circle) and <italic><tp:taxon-name><tp:taxon-name-part taxon-name-part-type="genus" reg="Otoba">O.</tp:taxon-name-part> <tp:taxon-name-part taxon-name-part-type="species" reg="squamosa">squamosa</tp:taxon-name-part></tp:taxon-name></italic> (black triangle). The shaded map area corresponds to the department of Antioquia.</p></caption><graphic xmlns:xlink="http://www.w3.org/1999/xlink" xlink:href="phytokeys-178-147-g004.jpg" position="float" orientation="portrait" xlink:type="simple" id="oo_550343.jpg"><uri content-type="original_file" xlink:type="simple">https://binary.pensoft.net/fig/550343</uri></graphic></fig></tp:treatment-sec><tp:treatment-sec sec-type="phenology" id="SECID0EANAG"><title>Phenology.</title><p>Herbarium specimens of <italic><tp:taxon-name><tp:taxon-name-part taxon-name-part-type="genus" reg="Otoba">Otoba</tp:taxon-name-part> <tp:taxon-name-part taxon-name-part-type="species" reg="scottmorii">scottmorii</tp:taxon-name-part></tp:taxon-name></italic> have been collected with staminate flowers in May, July, and November, and with fruits in November. Pistillate flowers have yet to be observed.</p></tp:treatment-sec><tp:treatment-sec sec-type="Preliminary conservation status" id="SECID0ERNAG"><title>Preliminary conservation status.</title><p><italic><tp:taxon-name><tp:taxon-name-part taxon-name-part-type="genus" reg="Otoba">Otoba</tp:taxon-name-part> <tp:taxon-name-part taxon-name-part-type="species" reg="scottmorii">scottmorii</tp:taxon-name-part></tp:taxon-name></italic> is Endangered following IUCN criteria B2a. Justifying this status, it is known from five localities, has an <abbrev xmlns:xlink="http://www.w3.org/1999/xlink" xlink:title="extent of occurrence" id="ABBRID0ECOAG" xlink:type="simple">EOO</abbrev> of 5,341 km<sup>2</sup>, and an <abbrev xmlns:xlink="http://www.w3.org/1999/xlink" xlink:title="area of occupancy" id="ABBRID0EIOAG" xlink:type="simple">AOO</abbrev> of 20 km<sup>2</sup>. The regions where it occurs are threatened by high levels of deforestation (<xref ref-type="bibr" rid="B18">González-Caro and Vásquez 2017</xref>). Of the relatively few specimens of this species that we were able to verify, the most recent specimen was collected in 1993.</p></tp:treatment-sec><tp:treatment-sec sec-type="discussion" id="SECID0ESOAG"><title>Discussion.</title><p><italic><tp:taxon-name><tp:taxon-name-part taxon-name-part-type="genus" reg="Otoba">Otoba</tp:taxon-name-part> <tp:taxon-name-part taxon-name-part-type="species" reg="scottmorii">scottmorii</tp:taxon-name-part></tp:taxon-name></italic> is similar to <italic><tp:taxon-name><tp:taxon-name-part taxon-name-part-type="genus" reg="Otoba">O.</tp:taxon-name-part> <tp:taxon-name-part taxon-name-part-type="species" reg="acuminata">acuminata</tp:taxon-name-part></tp:taxon-name></italic> and <italic><tp:taxon-name><tp:taxon-name-part taxon-name-part-type="genus" reg="Otoba">O.</tp:taxon-name-part> <tp:taxon-name-part taxon-name-part-type="species" reg="vespertilio">vespertilio</tp:taxon-name-part></tp:taxon-name></italic> D. Santam. &amp; J.E. Jiménez, from Costa Rica and Panama, and <italic><tp:taxon-name><tp:taxon-name-part taxon-name-part-type="genus" reg="Otoba">O.</tp:taxon-name-part> <tp:taxon-name-part taxon-name-part-type="species" reg="cyclobasis">cyclobasis</tp:taxon-name-part></tp:taxon-name></italic> T.S. Jaram. &amp; Balslev from Ecuador. They all have relatively small leaf blades of similar shape and thin petioles, and usually lack vernation lines (Figs <xref ref-type="fig" rid="F5">5</xref>, <xref ref-type="fig" rid="F6">6</xref>); staminate flowers with short perianth and small anthers; and similarly sized fruit with thin pericarp (Fig. <xref ref-type="fig" rid="F5">5</xref>). The four species can be distinguished by the characteristics in Table <xref ref-type="table" rid="T2">2</xref>.</p><table-wrap id="T2" position="float" orientation="portrait"><label>Table 2.</label><caption><p>Comparison of <italic><tp:taxon-name><tp:taxon-name-part taxon-name-part-type="genus" reg="Otoba">Otoba</tp:taxon-name-part> <tp:taxon-name-part taxon-name-part-type="species" reg="scottmorii">scottmorii</tp:taxon-name-part></tp:taxon-name></italic> with similar species (Fig. <xref ref-type="fig" rid="F6">6</xref>).</p></caption><table id="TID0ED5BG" rules="all"><tbody><tr><th rowspan="1" colspan="1">Taxon</th><th rowspan="1" colspan="1">
                    <italic><tp:taxon-name><tp:taxon-name-part taxon-name-part-type="genus" reg="Otoba">O.</tp:taxon-name-part> <tp:taxon-name-part taxon-name-part-type="species" reg="scottmorii">scottmorii</tp:taxon-name-part></tp:taxon-name></italic>
                  </th><th rowspan="1" colspan="1">
                    <italic><tp:taxon-name><tp:taxon-name-part taxon-name-part-type="genus" reg="Otoba">O.</tp:taxon-name-part> <tp:taxon-name-part taxon-name-part-type="species" reg="acuminata">acuminata</tp:taxon-name-part></tp:taxon-name></italic>
                  </th><th rowspan="1" colspan="1">
                    <italic><tp:taxon-name><tp:taxon-name-part taxon-name-part-type="genus" reg="Otoba">O.</tp:taxon-name-part> <tp:taxon-name-part taxon-name-part-type="species" reg="cyclobasis">cyclobasis</tp:taxon-name-part></tp:taxon-name></italic>
                  </th><th rowspan="1" colspan="1">
                    <italic><tp:taxon-name><tp:taxon-name-part taxon-name-part-type="genus" reg="Otoba">O.</tp:taxon-name-part> <tp:taxon-name-part taxon-name-part-type="species" reg="vespertilio">vespertilio</tp:taxon-name-part></tp:taxon-name></italic>
                  </th></tr><tr><td rowspan="1" colspan="1">Petiole length (cm)</td><td rowspan="1" colspan="1">0.5–1.1</td><td rowspan="1" colspan="1">(1.1–) 1.8–2.6</td><td rowspan="1" colspan="1">1–1.5<sup>‡</sup></td><td rowspan="1" colspan="1">0.8–2</td></tr><tr><td rowspan="1" colspan="1">Leaf size (cm)</td><td rowspan="1" colspan="1">5.5–8.5 (–11.2) × 1.7–2.5 (–3.7) (Fig. <xref ref-type="fig" rid="F5">5B</xref>)</td><td rowspan="1" colspan="1">(6.5–) 8.5–15.5 × (2.7–) 4.4–6.1 (Fig. <xref ref-type="fig" rid="F5">5A</xref>)</td><td rowspan="1" colspan="1">9–14 (–18) × 3–5<sup>‡</sup> (Fig. <xref ref-type="fig" rid="F5">5C</xref>)</td><td rowspan="1" colspan="1">5.3–12.5 × 2–3.5 (−4.8) (Fig. <xref ref-type="fig" rid="F5">5D</xref>)</td></tr><tr><td rowspan="1" colspan="1">Lateral vein number</td><td rowspan="1" colspan="1">4–7</td><td rowspan="1" colspan="1">8–12</td><td rowspan="1" colspan="1">14–17<sup>‡</sup></td><td rowspan="1" colspan="1">6–8</td></tr><tr><td rowspan="1" colspan="1">Staminate flower pedicel length (mm)</td><td rowspan="1" colspan="1">3–5</td><td rowspan="1" colspan="1">5–8</td><td rowspan="1" colspan="1">4–5<sup>‡</sup></td><td rowspan="1" colspan="1">2–3.6</td></tr><tr><td rowspan="1" colspan="1">Staminate perianth length (mm)</td><td rowspan="1" colspan="1">2–2.5</td><td rowspan="1" colspan="1">4.5–5.5</td><td rowspan="1" colspan="1">ca. 2.5<sup>‡</sup></td><td rowspan="1" colspan="1">2–3</td></tr><tr><td rowspan="1" colspan="1">Perianth lobe width (mm)</td><td rowspan="1" colspan="1">0.8–1.1</td><td rowspan="1" colspan="1">1.5–2</td><td rowspan="1" colspan="1">ca. 1 <sup>§</sup></td><td rowspan="1" colspan="1">0.5–1</td></tr><tr><td rowspan="1" colspan="1">Ring</td><td rowspan="1" colspan="1">Absent</td><td rowspan="1" colspan="1">Absent</td><td rowspan="1" colspan="1">Present<sup>‡</sup></td><td rowspan="1" colspan="1">Absent</td></tr><tr><td rowspan="1" colspan="1">Filament column length (mm) and shape</td><td rowspan="1" colspan="1">(1.3–) 1.5–1.6, bowling pin</td><td rowspan="1" colspan="1">2–2.7, cylindrical, ovoid, to pyriform</td><td rowspan="1" colspan="1">1, cylindrical</td><td rowspan="1" colspan="1">0.6–1.5, cylindrical</td></tr><tr><td rowspan="1" colspan="1">Anther length (mm) and shape</td><td rowspan="1" colspan="1">0.2–0.4 lanceolate to oblong</td><td rowspan="1" colspan="1">0.45–0.8, oblong</td><td rowspan="1" colspan="1">ca. 0.3, globose<sup>‡</sup></td><td rowspan="1" colspan="1">ca. 0.2–0.3, globose to subglobose</td></tr><tr><td rowspan="1" colspan="1">Ovary vestiture</td><td rowspan="1" colspan="1">Unknown</td><td rowspan="1" colspan="1">Pubescent</td><td rowspan="1" colspan="1">Glabrous<sup>‡</sup></td><td rowspan="1" colspan="1">Glabrous</td></tr><tr><td rowspan="1" colspan="1">Fruit length and width (cm)</td><td rowspan="1" colspan="1">1.8–2.1 × 1.5–1.7<break/> (Fig. <xref ref-type="fig" rid="F5">5</xref><sub>1, 2</sub>)</td><td rowspan="1" colspan="1">1.9–2.5 (−2.8) × 1.7–2.2 (−2.4) (Fig. <xref ref-type="fig" rid="F5">5A</xref><sub>1</sub>)</td><td rowspan="1" colspan="1">1.5–2.5 × 1.5–2<sup>‡</sup> (Fig. <xref ref-type="fig" rid="F5">5C</xref><sub>1, 2</sub>)</td><td rowspan="1" colspan="1">2.2–2.7 × 1.6–1.7 (Fig. <xref ref-type="fig" rid="F5">5D</xref><sub>1</sub>)</td></tr><tr><td rowspan="1" colspan="1">Pericarp thickness (mm)</td><td rowspan="1" colspan="1">0.68–0.89</td><td rowspan="1" colspan="1">1–2.1</td><td rowspan="1" colspan="1">1–2<sup>‡</sup></td><td rowspan="1" colspan="1">1.3–1.8</td></tr><tr><td rowspan="1" colspan="1">Seed length and width (cm)</td><td rowspan="1" colspan="1">1.6 × 1.5</td><td rowspan="1" colspan="1">ca. 2.2 × 1.9</td><td rowspan="1" colspan="1">1–2 × 1–1.5<sup>‡</sup></td><td rowspan="1" colspan="1">1.8–1.9 × ca. 1.7 cm</td></tr><tr><td rowspan="1" colspan="1">Distribution and elevation</td><td rowspan="1" colspan="1">Colombia, 20–80 m and 410–730 m</td><td rowspan="1" colspan="1">Costa Rica, 100–900 m; Panama, 500–1000</td><td rowspan="1" colspan="1">Ecuador, 150–300 m<sup>‡</sup></td><td rowspan="1" colspan="1">Costa Rica 0–200 m, Panama 100–800 m</td></tr></tbody></table><table-wrap-foot><fn><p><sup>‡</sup>Information from <xref ref-type="bibr" rid="B25">Jaramillo-Vivanco and Balslev 2020</xref>; <sup>§</sup>from E. Narvaéz et al. 1072, MO-2 sheets.</p></fn></table-wrap-foot></table-wrap><fig id="F5" position="float" orientation="portrait"><object-id xmlns:xlink="http://www.w3.org/1999/xlink" content-type="doi" xlink:type="simple">10.3897/phytokeys.178.64564.figure5</object-id><object-id xmlns:xlink="http://www.w3.org/1999/xlink" content-type="arpha" xlink:type="simple">8BBDD497-2F65-5DAA-9803-4E2639D1FB9C</object-id><label>Figure 5.</label><caption><p>Comparison of leaf blades and fruits of <italic><tp:taxon-name><tp:taxon-name-part taxon-name-part-type="genus" reg="Otoba">O.</tp:taxon-name-part> <tp:taxon-name-part taxon-name-part-type="species" reg="acuminata">acuminata</tp:taxon-name-part></tp:taxon-name></italic> (<bold>A</bold> L. Poveda et al. 3793, MO <bold>A<sub>1</sub></bold> from H.W. Churchill &amp; G.C. de Nevers 4976 MO; immature fruit) <italic><tp:taxon-name><tp:taxon-name-part taxon-name-part-type="genus" reg="Otoba">O.</tp:taxon-name-part> <tp:taxon-name-part taxon-name-part-type="species" reg="scottmorii">scottmorii</tp:taxon-name-part></tp:taxon-name></italic> (<bold>B</bold> R. Callejas et al. 3440 MO <bold>B<sub>1</sub>–B<sub>2</sub></bold> from R. Callejas et al. 5789, MO) <italic><tp:taxon-name><tp:taxon-name-part taxon-name-part-type="genus" reg="Otoba">O.</tp:taxon-name-part> <tp:taxon-name-part taxon-name-part-type="species" reg="cyclobasis">cyclobasis</tp:taxon-name-part></tp:taxon-name></italic> (<bold>C</bold> E. Narvaéz et al. 1072, MO <bold>C<sub>1</sub>–C<sub>2</sub></bold> from W.A. Palacios &amp; M. Tirado 11318 MO) and <italic><tp:taxon-name><tp:taxon-name-part taxon-name-part-type="genus" reg="Otoba">O.</tp:taxon-name-part> <tp:taxon-name-part taxon-name-part-type="species" reg="vespertilio">vespertilio</tp:taxon-name-part></tp:taxon-name></italic> (<bold>D</bold> G. McPherson 13597, MO, juvenile leaf, <bold>D<sub>1</sub></bold> G. McPherson 12543, MO). Scale bars: leaves: 2 cm; fruits: 0.75 cm.</p></caption><graphic xmlns:xlink="http://www.w3.org/1999/xlink" xlink:href="phytokeys-178-147-g005.jpg" position="float" orientation="portrait" xlink:type="simple" id="oo_550344.jpg"><uri content-type="original_file" xlink:type="simple">https://binary.pensoft.net/fig/550344</uri></graphic></fig><fig id="F6" position="float" orientation="portrait"><object-id xmlns:xlink="http://www.w3.org/1999/xlink" content-type="doi" xlink:type="simple">10.3897/phytokeys.178.64564.figure6</object-id><object-id xmlns:xlink="http://www.w3.org/1999/xlink" content-type="arpha" xlink:type="simple">8ACDED8A-2EA2-5B59-B0B8-3369071327DF</object-id><label>Figure 6.</label><caption><p>Comparations of herbarium specimens of <italic><tp:taxon-name><tp:taxon-name-part taxon-name-part-type="genus" reg="Otoba">Otoba</tp:taxon-name-part> <tp:taxon-name-part taxon-name-part-type="species" reg="acuminata">acuminata</tp:taxon-name-part></tp:taxon-name></italic> (<bold>A</bold> L. Poveda et al. 3793, MO) <italic><tp:taxon-name><tp:taxon-name-part taxon-name-part-type="genus" reg="Otoba">O.</tp:taxon-name-part> <tp:taxon-name-part taxon-name-part-type="species" reg="cyclobasis">cyclobasis</tp:taxon-name-part></tp:taxon-name></italic> (<bold>B</bold> P. Méndez et al. 156, MO) <italic><tp:taxon-name><tp:taxon-name-part taxon-name-part-type="genus" reg="Otoba">O.</tp:taxon-name-part> <tp:taxon-name-part taxon-name-part-type="species" reg="scottmorii">scottmorii</tp:taxon-name-part></tp:taxon-name></italic> (<bold>C</bold> W.W. Thomas &amp; C.J. Castaño 5501, NY), and <italic><tp:taxon-name><tp:taxon-name-part taxon-name-part-type="genus" reg="Otoba">O.</tp:taxon-name-part> <tp:taxon-name-part taxon-name-part-type="species" reg="vespertilio">vespertilio</tp:taxon-name-part></tp:taxon-name></italic> (<bold>D</bold> R. Aguilar et al. 5024, MO).</p></caption><graphic xmlns:xlink="http://www.w3.org/1999/xlink" xlink:href="phytokeys-178-147-g006.jpg" position="float" orientation="portrait" xlink:type="simple" id="oo_550345.jpg"><uri content-type="original_file" xlink:type="simple">https://binary.pensoft.net/fig/550345</uri></graphic></fig><p>As mentioned in the introduction, <italic><tp:taxon-name><tp:taxon-name-part taxon-name-part-type="genus" reg="Otoba">Otoba</tp:taxon-name-part> <tp:taxon-name-part taxon-name-part-type="species" reg="scottmorii">scottmorii</tp:taxon-name-part></tp:taxon-name></italic> was confused with the Mesoamerican species <italic><tp:taxon-name><tp:taxon-name-part taxon-name-part-type="genus" reg="Otoba">O.</tp:taxon-name-part> <tp:taxon-name-part taxon-name-part-type="species" reg="acuminata">acuminata</tp:taxon-name-part></tp:taxon-name></italic>, which we now consider to be endemic to the Caribbean slope of Costa Rica and Panama. The specimens referred to as <italic><tp:taxon-name><tp:taxon-name-part taxon-name-part-type="genus" reg="Otoba">O.</tp:taxon-name-part> <tp:taxon-name-part taxon-name-part-type="species" reg="acuminata">acuminata</tp:taxon-name-part></tp:taxon-name></italic> from Colombia in recent floras or checklists (e.g., <xref ref-type="bibr" rid="B9">Cogollo et al. 2007</xref>; <xref ref-type="bibr" rid="B8">Cogollo 2011</xref>; <xref ref-type="bibr" rid="B44">Ulloa Ulloa et al. 2017</xref>; <xref ref-type="bibr" rid="B25">Jaramillo-Vivanco and Balslev 2020</xref>) correspond to <italic><tp:taxon-name><tp:taxon-name-part taxon-name-part-type="genus" reg="Otoba">O.</tp:taxon-name-part> <tp:taxon-name-part taxon-name-part-type="species" reg="scottmorii">scottmorii</tp:taxon-name-part></tp:taxon-name></italic>. The confusion between these two species is likely driven by the similar morphology of the leaf blades (i.e., size and shape, usually without vernation lines, and thin petioles). However, <italic><tp:taxon-name><tp:taxon-name-part taxon-name-part-type="genus" reg="Otoba">O.</tp:taxon-name-part> <tp:taxon-name-part taxon-name-part-type="species" reg="scottmorii">scottmorii</tp:taxon-name-part></tp:taxon-name></italic> differs from <italic><tp:taxon-name><tp:taxon-name-part taxon-name-part-type="genus" reg="Otoba">O.</tp:taxon-name-part> <tp:taxon-name-part taxon-name-part-type="species" reg="acuminata">acuminata</tp:taxon-name-part></tp:taxon-name></italic> in having narrower leaf blades (Fig. <xref ref-type="fig" rid="F5">5B, A</xref> respectively), staminate flowers with short perianth and narrow perianth lobes, a longer column of filaments, and fruits with a smooth surface and thin pericarp (Table <xref ref-type="table" rid="T2">2</xref>). Although we have not observed the pistillate flowers of <italic><tp:taxon-name><tp:taxon-name-part taxon-name-part-type="genus" reg="Otoba">O.</tp:taxon-name-part> <tp:taxon-name-part taxon-name-part-type="species" reg="scottmorii">scottmorii</tp:taxon-name-part></tp:taxon-name></italic>, it is likely that the ovary is glabrous as the fruits do not have traces of trichomes, while in <italic><tp:taxon-name><tp:taxon-name-part taxon-name-part-type="genus" reg="Otoba">O.</tp:taxon-name-part> <tp:taxon-name-part taxon-name-part-type="species" reg="acuminata">acuminata</tp:taxon-name-part></tp:taxon-name></italic> the ovary is pubescent; see for example: A. Rodríguez et al. 1559 (CR-2 sheets, MO); A. Estrada et al. 4829 (CR); B. Hammel &amp; M. Grayum 14288 (CR, INPA [digital image], MEXU [digital image], MO). For a list of specimens that correspond to <italic><tp:taxon-name><tp:taxon-name-part taxon-name-part-type="genus" reg="Otoba">O.</tp:taxon-name-part> <tp:taxon-name-part taxon-name-part-type="species" reg="acuminata">acuminata</tp:taxon-name-part></tp:taxon-name></italic>, see <xref ref-type="bibr" rid="B35">Santamaría-Aguilar et al. (2019)</xref>.</p></tp:treatment-sec><tp:treatment-sec sec-type="notes" id="SECID0E2FBG"><title>Notes.</title><p>The type specimen of <italic><tp:taxon-name><tp:taxon-name-part taxon-name-part-type="genus" reg="Otoba">Otoba</tp:taxon-name-part> <tp:taxon-name-part taxon-name-part-type="species" reg="scottmorii">scottmorii</tp:taxon-name-part></tp:taxon-name></italic> and other collections here mentioned have been previously identified in herbaria and cited in literature as <italic><tp:taxon-name><tp:taxon-name-part taxon-name-part-type="genus" reg="Otoba">O.</tp:taxon-name-part> <tp:taxon-name-part taxon-name-part-type="species" reg="acuminata">acuminata</tp:taxon-name-part></tp:taxon-name></italic> and <italic><tp:taxon-name><tp:taxon-name-part taxon-name-part-type="genus" reg="Otoba">O.</tp:taxon-name-part> <tp:taxon-name-part taxon-name-part-type="species" reg="gracilipes">gracilipes</tp:taxon-name-part></tp:taxon-name></italic>, and duplicates may have been distributed under these names.</p></tp:treatment-sec><tp:treatment-sec sec-type="material" id="SECID0ECHBG"><title>Specimens examined.</title><p><bold>Colombia. Antioquia</bold>: Mutatá, Sitio Rio Surambay, 12 km N de Mutata, <named-content xmlns:xlink="http://www.w3.org/1999/xlink" content-type="dwc:verbatimCoordinates" xlink:type="simple"><named-content content-type="geo-json" specific-use="{&#34;type&#34;:&#34;Point&#34;,&#34;coordinates&#34;:[-76.500000,7.333333]}" id="NCID0ENHBG" xlink:type="simple">07°20'N, 076°30'W</named-content></named-content>, 30–80 m, 21 Nov. 1987 (♂ fl), R. Callejas et al. 5752 (INPA digital image, MO, NY); ibid, 21 Nov. 1987 (fr), R. Callejas et al. 5789 (INPA digital image, MO, NY); Turbo, Carretera Tapón del Darién, Sector Río León-Lomas Aisladas, km 37, [<named-content xmlns:xlink="http://www.w3.org/1999/xlink" content-type="dwc:verbatimCoordinates" xlink:type="simple"><named-content content-type="geo-json" specific-use="{&#34;type&#34;:&#34;Point&#34;,&#34;coordinates&#34;:[-76.967222,7.653056]}" id="NCID0EVHBG" xlink:type="simple">07°39'11"N, 076°58'02"W</named-content></named-content>], 20 m, 29 Nov. 1993 (fr), J. Brand &amp; M. Narváez 682 (COL [n.v.], JAUM digital image, MO); río Cianurá, Paso de la Reina, 730 m, 13 Mar 1986 (fr), E. Renteria et al. 4680 (JAUM digital image); Tarazá, Corregimiento El 12, 210 kms, NE de Medellín, vía El 12-Barroblanco, km 3, <named-content xmlns:xlink="http://www.w3.org/1999/xlink" content-type="dwc:verbatimCoordinates" xlink:type="simple"><named-content content-type="geo-json" specific-use="{&#34;type&#34;:&#34;Point&#34;,&#34;coordinates&#34;:[-75.333333,7.500000]}" id="NCID0E4HBG" xlink:type="simple">07°30'N, 075°20'W</named-content></named-content>, [450 m], 09 Nov. 1987 (♂ fl), R. Callejas et al. 5509 (INPA digital image, NY); Valdivia, corregimiento Puerto Valdivia, km 5 de Puerto Valdivia hacia “El 12”, colecciones a lo largo del Río Pescado, <named-content xmlns:xlink="http://www.w3.org/1999/xlink" content-type="dwc:verbatimCoordinates" xlink:type="simple"><named-content content-type="geo-json" specific-use="{&#34;type&#34;:&#34;Point&#34;,&#34;coordinates&#34;:[-75.333333,7.333333]}" id="NCID0EFIBG" xlink:type="simple">07°20'N, 075°20'W</named-content></named-content>, 410 m, 14 May. 1987 (♂ fl), R. Callejas et al. 3440 (MO-2 sheets, NY).</p></tp:treatment-sec><ref-list><ref id="B6"><mixed-citation xmlns:xlink="http://www.w3.org/1999/xlink" xlink:type="simple"><person-group><name name-style="western"><surname>Boom</surname><given-names>BM</given-names></name></person-group> (<year>2020</year>) <article-title>Scott Alan Mori (1941–2020): An appreciation.</article-title><source>Botanical Review</source><volume>86</volume>(<issue>3–4</issue>): <fpage>149</fpage>–<lpage>179</lpage>. <ext-link xlink:type="simple" ext-link-type="doi" xlink:href="10.1007/s12229-020-09232-0">https://doi.org/10.1007/s12229-020-09232-0</ext-link></mixed-citation></ref><ref id="B13"><mixed-citation xmlns:xlink="http://www.w3.org/1999/xlink" xlink:type="simple"><person-group><name name-style="western"><surname>Forget</surname><given-names>PM</given-names></name></person-group> (<year>2020</year>) <article-title>The “Adopt-a-tree” strategy – a legacy of Scott A. Mori (1941–2020).</article-title><source>Ecotropica (Bonn)</source><volume>22</volume>: <fpage>1</fpage>–<lpage>4</lpage>. <ext-link xlink:type="simple" ext-link-type="uri" xlink:href="https://www.ecotropica.eu/index.php/ecotropica/article/view/72">https://www.ecotropica.eu/index.php/ecotropica/article/view/72</ext-link></mixed-citation></ref><ref id="B34"><mixed-citation xmlns:xlink="http://www.w3.org/1999/xlink" xlink:type="simple"><person-group><name name-style="western"><surname>Prance</surname><given-names>G</given-names></name><name name-style="western"><surname>Naczi</surname><given-names>R</given-names></name><name name-style="western"><surname>Lohmann</surname><given-names>LG</given-names></name></person-group> (<year>2021</year>) <article-title>In Remembrance of: Scott A. Mori (1941–2020), Tropical Botanist Extraordinaire.</article-title><source>Biotropica</source><volume>53</volume>(<issue>1</issue>): <fpage>339</fpage>–<lpage>346</lpage>. <ext-link xlink:type="simple" ext-link-type="doi" xlink:href="10.1111/btp.12920">https://doi.org/10.1111/btp.12920</ext-link></mixed-citation></ref><ref id="B9"><mixed-citation xmlns:xlink="http://www.w3.org/1999/xlink" xlink:type="simple"><person-group><name name-style="western"><surname>Cogollo</surname><given-names>Á</given-names></name><name name-style="western"><surname>Velásquez-Rúa</surname><given-names>C</given-names></name><name name-style="western"><surname>García</surname><given-names>N</given-names></name></person-group> (<year>2007</year>) <article-title>Las miristicáceas.</article-title> In: <person-group><name name-style="western"><surname>García</surname><given-names>N</given-names></name></person-group> (<role>Ed.</role>) <issue-title>Libro rojo de plantas de Colombia. Las magnoliáceas, las miristicáceas y las podocarpáceas. Serie libros rojos de especies amenazadas de Colombia. Bogotá, Colombia.</issue-title><source>Instituto Alexander von Humboldt – CORANTIOQUIA – Jardín Botánico Joaquín Antonio Uribe de Medellín – Instituto de Ciencias Naturales de la Universidad Nacional de Colombia – Ministerio de Ambiente, Vivienda y Desarrollo Territorial</source><volume>5</volume>: <fpage>155</fpage>–<lpage>192</lpage>.</mixed-citation></ref><ref id="B18"><mixed-citation xmlns:xlink="http://www.w3.org/1999/xlink" xlink:type="simple"><person-group><name name-style="western"><surname>González-Caro</surname><given-names>S</given-names></name><name name-style="western"><surname>Vásquez</surname><given-names>A</given-names></name></person-group> (<year>2017</year>) <article-title>Estado de los bosques de Antioquia entre 1990–2015.</article-title> In: <person-group><name name-style="western"><surname>Quintero</surname><given-names>E</given-names></name><name name-style="western"><surname>Benavides</surname><given-names>A</given-names></name><name name-style="western"><surname>Moreno</surname><given-names>N</given-names></name><name name-style="western"><surname>González-Caro</surname><given-names>S</given-names></name></person-group> (<role>Eds</role>) <issue-title>Bosques Andinos, estado actual y retos para su conservación en Antioquia.</issue-title><source>Jardín Botánico de Medellín, Medellín</source>, <fpage>63</fpage>–<lpage>80</lpage>.</mixed-citation></ref><ref id="B25"><mixed-citation xmlns:xlink="http://www.w3.org/1999/xlink" xlink:type="simple"><person-group><name name-style="western"><surname>Jaramillo-Vivanco</surname><given-names>T</given-names></name><name name-style="western"><surname>Balslev</surname><given-names>H</given-names></name></person-group> (<year>2020</year>) <article-title>Revision of <italic><tp:taxon-name><tp:taxon-name-part taxon-name-part-type="genus">Otoba</tp:taxon-name-part></tp:taxon-name></italic> (<tp:taxon-name><tp:taxon-name-part taxon-name-part-type="family">Myristicaceae</tp:taxon-name-part></tp:taxon-name>).</article-title><source>Phytotaxa</source><volume>441</volume>(<issue>2</issue>): <fpage>143</fpage>–<lpage>175</lpage>. <ext-link xlink:type="simple" ext-link-type="doi" xlink:href="10.11646/phytotaxa.441.2.3">https://doi.org/10.11646/phytotaxa.441.2.3</ext-link></mixed-citation></ref><ref id="B8"><mixed-citation xmlns:xlink="http://www.w3.org/1999/xlink" xlink:type="simple"><person-group><name name-style="western"><surname>Cogollo</surname><given-names>Á</given-names></name></person-group> (<year>2011</year>) <article-title><tp:taxon-name><tp:taxon-name-part taxon-name-part-type="family">Myristicaceae</tp:taxon-name-part></tp:taxon-name>.</article-title> In: <person-group><name name-style="western"><surname>Idárraga-Piedrahita</surname><given-names>A</given-names></name><name name-style="western"><surname>Ortiz</surname><given-names>RDC</given-names></name><name name-style="western"><surname>Callejas Posada</surname><given-names>R</given-names></name><name name-style="western"><surname>Merello</surname><given-names>M</given-names></name></person-group> (<role>Eds</role>) <issue-title>Flora de Antioquia: catálogo de las plantas vasculares, listado de las plantas vasculares del departamento de Antioquia.</issue-title><source>Universidad de Antioquia, Medellín</source>, <fpage>641</fpage>–<lpage>644</lpage>.</mixed-citation></ref><ref id="B44"><mixed-citation xmlns:xlink="http://www.w3.org/1999/xlink" xlink:type="simple"><person-group><name name-style="western"><surname>Ulloa Ulloa</surname><given-names>C</given-names></name><name name-style="western"><surname>Acevedo-Rodríguez</surname><given-names>P</given-names></name><name name-style="western"><surname>Beck</surname><given-names>S</given-names></name><name name-style="western"><surname>Belgrano</surname><given-names>MJ</given-names></name><name name-style="western"><surname>Bernal</surname><given-names>R</given-names></name><name name-style="western"><surname>Berry</surname><given-names>PE</given-names></name><name name-style="western"><surname>Brako</surname><given-names>L</given-names></name><name name-style="western"><surname>Celis</surname><given-names>M</given-names></name><name name-style="western"><surname>Davidse</surname><given-names>G</given-names></name><name name-style="western"><surname>Forzza</surname><given-names>RC</given-names></name><name name-style="western"><surname>Gradstein</surname><given-names>SR</given-names></name><name name-style="western"><surname>Hokche</surname><given-names>O</given-names></name><name name-style="western"><surname>León</surname><given-names>B</given-names></name><name name-style="western"><surname>León-Yánez</surname><given-names>S</given-names></name><name name-style="western"><surname>Magill</surname><given-names>RE</given-names></name><name name-style="western"><surname>Neill</surname><given-names>DA</given-names></name><name name-style="western"><surname>Nee</surname><given-names>M</given-names></name><name name-style="western"><surname>Raven</surname><given-names>PH</given-names></name><name name-style="western"><surname>Stimmel</surname><given-names>H</given-names></name><name name-style="western"><surname>Strong</surname><given-names>MT</given-names></name><name name-style="western"><surname>Villaseñor</surname><given-names>JL</given-names></name><name name-style="western"><surname>Zarucchi</surname><given-names>JL</given-names></name><name name-style="western"><surname>Zuloaga</surname><given-names>FO</given-names></name><name name-style="western"><surname>Jørgensen</surname><given-names>PM</given-names></name></person-group> (<year>2017</year>) <article-title>An integrated assessment of the vascular plant species of the Americas.</article-title><source>Science</source><volume>358</volume>(<issue>6370</issue>): <fpage>1614</fpage>–<lpage>1617</lpage>. <ext-link xlink:type="simple" ext-link-type="doi" xlink:href="10.1126/science.aao0398">https://doi.org/10.1126/science.aao0398</ext-link></mixed-citation></ref><ref id="B35"><mixed-citation xmlns:xlink="http://www.w3.org/1999/xlink" xlink:type="simple"><person-group><name name-style="western"><surname>Santamaría-Aguilar</surname><given-names>D</given-names></name><name name-style="western"><surname>Jiménez</surname><given-names>JE</given-names></name><name name-style="western"><surname>Aguilar</surname><given-names>R</given-names></name></person-group> (<year>2019</year>) <article-title><italic><tp:taxon-name><tp:taxon-name-part taxon-name-part-type="genus">Otoba</tp:taxon-name-part> <tp:taxon-name-part taxon-name-part-type="species">vespertilio</tp:taxon-name-part></tp:taxon-name></italic> (<tp:taxon-name><tp:taxon-name-part taxon-name-part-type="family">Myristicaceae</tp:taxon-name-part></tp:taxon-name>), una especie nueva de Mesoamérica.</article-title><source>Brittonia</source><volume>71</volume>(<issue>4</issue>): <fpage>369</fpage>–<lpage>380</lpage>. <ext-link xlink:type="simple" ext-link-type="doi" xlink:href="10.1007/s12228-019-09585-w">https://doi.org/10.1007/s12228-019-09585-w</ext-link></mixed-citation></ref></ref-list></tp:taxon-treatment>
